# Supplementary material for: The Development of Thematic Core Collections in Cassava Based on Yield, Disease Resistance, and Root Quality Traits
Source: Plants (Basel). 2023 Oct 4;12(19):3474. doi: 10.3390/plants12193474 (PMC10574880; doi:10.3390/plants12193474)
Supplement: Supplementary file 1 [file plants-12-03474-s001.zip]

Archive with 3 entries (3 files):
- Santos et al_Plants_2023 Table S1.pdf
- Santos et al_Plants_2023 Table S2.pdf
- Santos et al_Plants_2023 Table S3.pdf
